# Supplementary material for: De novo design of highly selective miniprotein inhibitors of integrins αvβ6 and αvβ8
Source: Nat Commun. 2023 Sep 13;14:5660. doi: 10.1038/s41467-023-41272-z (PMC10500007; doi:10.1038/s41467-023-41272-z)
Supplement: Supplementary file 4 — Supplementary Data 1 [file 41467_2023_41272_MOESM4_ESM.xlsx]

## Sheet: Sheet1
Design 2	AEVRFVFRGDLTELMLRAVKDHLKKEGPHWNITSRGNELEVRGSHESDAKRIQKEFPSVQSTTQA
BP	AVVRFVFRGDLAELMLRAVKDHLKKEGPHWNITSRGNELVVRGIHESDAKRIQKEFPSVQSTIQA
av6_1	AVVRFVFRGDLAELMLRAVKDHLKKEGPHWNITSTNNGAELVVRGIHESDAKRIARTVEKLTNGKSQSLVLT
av6_2	AVVRFVFRGDLAELMLRAVKDHLKKEGPHWNITSTNNGAELVVRGIHESDAKRIANWAKTYSPGGKESYTIP
av6_3	AVVRFVFRGDLAELMLRAVKDHLKKEGPHWNITSTNNGAELVVRGIHESDAKRIAKWVEKRFPGVHTETQQD
av6_4	AVVRFVFRGDLAELMLRAVKDHLKKEGPHWNITSTNNGAELVVRGIHESDAKRIAKWARLKFPGTDTRIEVR
av6_5	AVVRFVFRGDLAELMLRAVKDHLKKEGPHWNITSDESGFELVVRGIHESDAKRIARTVEKLTNGKSQSLVLT
av6_6	AVVRFVFRGDLAELMLRAVKDHLKKEGPHWNITSDESGFELVVRGIHESDAKRIANWAKTYSPGGKESYTIP
av6_7	AVVRFVFRGDLAELMLRAVKDHLKKEGPHWNITSDESGFELVVRGIHESDAKRIAKWVEKRFPGVHTETQQD
av6_8	AVVRFVFRGDLAELMLRAVKDHLKKEGPHWNITSDESGFELVVRGIHESDAKRIAKWARLKFPGTDTRIEVR
av6p_9	AVVRFVFRGDLAELMLRAVKDHLKKEGPHWNITSDTSKGAELVVRGIHESDAKRIARTVEKLTNGKSQSLVL
av6_10	AVVRFVFRGDLAELMLRAVKDHLKKEGPHWNITSDTSKGAELVVRGIHESDAKRIANWAKTYSPGGKESYTI
av6_11	AVVRFVFRGDLAELMLRAVKDHLKKEGPHWNITSDTSKGAELVVRGIHESDAKRIAKWVEKRFPGVHTETQQ
av6_12	AVVRFVFRGDLAELMLRAVKDHLKKEGPHWNITSDTSKGAELVVRGIHESDAKRIAKWARLKFPGTDTRIEV
av6_13	AVVRFVFRGDLAELMLRAVKDHLKKEGPHWNITSVESSQVELVVRGIHESDAKRIARTVEKLTNGKSQSLVL
av6_14	AVVRFVFRGDLAELMLRAVKDHLKKEGPHWNITSVESSQVELVVRGIHESDAKRIANWAKTYSPGGKESYTI
av6_15	AVVRFVFRGDLAELMLRAVKDHLKKEGPHWNITSVESSQVELVVRGIHESDAKRIAKWVEKRFPGVHTETQQ
av6_16	AVVRFVFRGDLAELMLRAVKDHLKKEGPHWNITSVESSQVELVVRGIHESDAKRIAKWARLKFPGTDTRIEV
E13T(B6B8_BP)	AVVRFVFRGDLATLMLRAVKDHLKKEGPHWNITSTNNGAELVVRGIHESDAKRIAKWVEKRFPGVHTETQQD
M15R	AVVRFVFRGDLAELRLRAVKDHLKKEGPHWNITSTNNGAELVVRGIHESDAKRIAKWVEKRFPGVHTETQQD
A39K	AVVRFVFRGDLAELMLRAVKDHLKKEGPHWNITSTNNGKELVVRGIHESDAKRIAKWVEKRFPGVHTETQQD
P63R	AVVRFVFRGDLAELMLRAVKDHLKKEGPHWNITSTNNGAELVVRGIHESDAKRIAKWVEKRFRGVHTETQQD
G64R	AVVRFVFRGDLAELMLRAVKDHLKKEGPHWNITSTNNGAELVVRGIHESDAKRIAKWVEKRFPRVHTETQQD
M15RG64R	AVVRFVFRGDLAELRLRAVKDHLKKEGPHWNITSTNNGAELVVRGIHESDAKRIAKWVEKRFPRVHTETQQD
A39KG64R (B6_BP)	AVVRFVFRGDLAELMLRAVKDHLKKEGPHWNITSTNNGKELVVRGIHESDAKRIAKWVEKRFPRVHTETQQD
E13TG64R	AVVRFVFRGDLATLMLRAVKDHLKKEGPHWNITSTNNGAELVVRGIHESDAKRIAKWVEKRFPRVHTETQQD
E13TM15RA39K	AVVRFVFRGDLATLRLRAVKDHLKKEGPHWNITSTNNGKELVVRGIHESDAKRIAKWVEKRFPGVHTETQQD
E13TM15RA39KG64R	AVVRFVFRGDLATLRLRAVKDHLKKEGPHWNITSTNNGKELVVRGIHESDAKRIAKWVEKRFPRVHTETQQD
E13T_disulf(B6B8_BP_dslf)	TKCVVRFVFRGDLATLMLRAVKDHLKKEGPHWNITSTNNGAELVVRGIHESDAKRIAKWVEKRFPGVHTETQCD
A39KG64R_disulf (B6_BP_dslf)	TKCVVRFVFRGDLAELMLRAVKDHLKKEGPHWNITSTNNGKELVVRGIHESDAKRIAKWVEKRFPRVHTETQCD
avb8_1	TKCVVRFEFRGDFARIMLKAVKDHLKKEGPHWNITEVNTQWPQLVVRGIHESDAKRIAKWVESRIPYIRVETQCD
avb8_2	TKCVVRFIFRGDFAWVALRAVKDHLKKEGPHWNITETNQDYMQLVVRGIHESDAKRIAKWVENRFPYARVETQCD
Avb8_3 (B8_BP_dslf)	TKCVVRFNFRGDMAVYALKAVKDHLKKEGPHWNITTHNDDEVYLVVRGIHESDAKRIAKWVESTIPGISVETQCD
avb8_4	TKCVVRFIFRGDFAKYMLRAVKDHLKKEGPHWNITETHTQYTQLVVRGIHESDAKRIAKWVQSRFPWIKVETQCD
avb8_5	TKCVVRFIFRGDMANYALKAVKDHLKKEGPHWNITTQEEPNQYLVVRGIHESDAKRIAKWVEKRFPFAGVETQCD
avb8_6	TKCVVRFVFRGDFAKYMLKAVKDHLKKEGPHWNITEGESEENQLVVRGIHESDAKRIAKWVQTRFPYIRVETQCD
avb8_7	TKCVVRFEFRGDLAWLALKAVKDHLKKEGPHWNITDVNTDLIQLVVRGIHESDAKRIAKWVESTIPWVRVETQCD
avb8_8	TKCVVRFLFRGDLAVLALRAVKDHLKKEGPHWNITDANDESYSLVVRGIHESDAKRIAKWVQSRIPYVRAETQCD
avb8_9	TKCVVRFIFRGDMAQYALKAVKDHLKKEGPHWNITTQEEPNQYLVVRGIHESDAKRIAKWVEKRFPFAGVETQCD
avb8_10	TKCVVRFEFRGDLATIMLKAVKDHLKKEGPHWNITEVNTQWPQLVVRGIHESDAKRIAKWVESRIPYIRVETQCD
avb8_11	TKCVVRFIFRGDLATIALRAVKDHLKKEGPHWNITETNQDYMQLVVRGIHESDAKRIAKWVENRFPYARVETQCD
avb8_12	TKCVVRFNFRGDLATIALKAVKDHLKKEGPHWNITTHNDDEVYLVVRGIHESDAKRIAKWVESTIPGISVETQCD
avb8_13	TKCVVRFIFRGDLATIMLRAVKDHLKKEGPHWNITETHTQYTQLVVRGIHESDAKRIAKWVQSRFPWIKVETQCD
avb8_14	TKCVVRFIFRGDLATIALKAVKDHLKKEGPHWNITTQEEPNQYLVVRGIHESDAKRIAKWVEKRFPFAGVETQCD
avb8_15	TKCVVRFVFRGDLATIMLKAVKDHLKKEGPHWNITEGESEENQLVVRGIHESDAKRIAKWVQTRFPYIRVETQCD
avb8_16	TKCVVRFEFRGDLATIALKAVKDHLKKEGPHWNITDVNTDLIQLVVRGIHESDAKRIAKWVESTIPWVRVETQCD
avb8_17	TKCVVRFLFRGDLATIALRAVKDHLKKEGPHWNITDANDESYSLVVRGIHESDAKRIAKWVQSRIPYVRAETQCD
avb8_18	TKCVVRFIFRGDLATIALKAVKDHLKKEGPHWNITTQEEPNQYLVVRGIHESDAKRIAKWVEKRFPFAGVETQCD
