# Supplementary material for: De novo design of highly selective miniprotein inhibitors of integrins αvβ6 and αvβ8
Source: Nat Commun. 2023 Sep 13;14:5660. doi: 10.1038/s41467-023-41272-z (PMC10500007; doi:10.1038/s41467-023-41272-z)
Supplement: Supplementary file 5 — Supplementary Data 2 [file 41467_2023_41272_MOESM5_ESM.xlsx]

## Sheet: Supplemental Table 4
av6_3.fasta_1	AGGGTCGGCTAGCCATATGNNKGCTGTAGTTAGGTTCGTATTCAG
av6_3.fasta_2	GGGTCGGCTAGCCATATGATGNNKGTAGTTAGGTTCGTATTCAGAGGT
av6_3.fasta_3	TCGGCTAGCCATATGATGGCTNNKGTTAGGTTCGTATTCAGAGGTGA
av6_3.fasta_4	GGCTAGCCATATGATGGCTGTANNKAGGTTCGTATTCAGAGGTGAC
av6_3.fasta_5	GCTAGCCATATGATGGCTGTAGTTNNKTTCGTATTCAGAGGTGACTTGG
av6_3.fasta_6	AGCCATATGATGGCTGTAGTTAGGNNKGTATTCAGAGGTGACTTGGCA
av6_3.fasta_7	CCATATGATGGCTGTAGTTAGGTTCNNKTTCAGAGGTGACTTGGCAG
av6_3.fasta_8	TGATGGCTGTAGTTAGGTTCGTANNKAGAGGTGACTTGGCAGAATTG
av6_3.fasta_9	ATGGCTGTAGTTAGGTTCGTATTCNNKGGTGACTTGGCAGAATTGATG
av6_3.fasta_10	GGCTGTAGTTAGGTTCGTATTCAGANNKGACTTGGCAGAATTGATGTTGA
av6_3.fasta_11	TGTAGTTAGGTTCGTATTCAGAGGTNNKTTGGCAGAATTGATGTTGAGGG
av6_3.fasta_12	TAGGTTCGTATTCAGAGGTGACNNKGCAGAATTGATGTTGAGGGC
av6_3.fasta_13	GGTTCGTATTCAGAGGTGACTTGNNKGAATTGATGTTGAGGGCAGTTAA
av6_3.fasta_14	CGTATTCAGAGGTGACTTGGCANNKTTGATGTTGAGGGCAGTTAAGG
av6_3.fasta_15	TCAGAGGTGACTTGGCAGAANNKATGTTGAGGGCAGTTAAGGAC
av6_3.fasta_16	CAGAGGTGACTTGGCAGAATTGNNKTTGAGGGCAGTTAAGGACCA
av6_3.fasta_17	AGGTGACTTGGCAGAATTGATGNNKAGGGCAGTTAAGGACCACT
av6_3.fasta_18	GTGACTTGGCAGAATTGATGTTGNNKGCAGTTAAGGACCACTTGAAG
av6_3.fasta_19	ACTTGGCAGAATTGATGTTGAGGNNKGTTAAGGACCACTTGAAGAAGGA
av6_3.fasta_20	GGCAGAATTGATGTTGAGGGCANNKAAGGACCACTTGAAGAAGGAAG
av6_3.fasta_21	CAGAATTGATGTTGAGGGCAGTTNNKGACCACTTGAAGAAGGAAGGT
av6_3.fasta_22	GAATTGATGTTGAGGGCAGTTAAGNNKCACTTGAAGAAGGAAGGTCCA
av6_3.fasta_23	ATGTTGAGGGCAGTTAAGGACNNKTTGAAGAAGGAAGGTCCACATT
av6_3.fasta_24	TGAGGGCAGTTAAGGACCACNNKAAGAAGGAAGGTCCACATTGG
av6_3.fasta_25	AGGGCAGTTAAGGACCACTTGNNKAAGGAAGGTCCACATTGGAAC
av6_3.fasta_26	GGCAGTTAAGGACCACTTGAAGNNKGAAGGTCCACATTGGAACATTAC
av6_3.fasta_27	GCAGTTAAGGACCACTTGAAGAAGNNKGGTCCACATTGGAACATTACTTC
av6_3.fasta_28	GTTAAGGACCACTTGAAGAAGGAANNKCCACATTGGAACATTACTTCAACT
av6_3.fasta_29	GGACCACTTGAAGAAGGAAGGTNNKCATTGGAACATTACTTCAACTAACAAC
av6_3.fasta_30	CCACTTGAAGAAGGAAGGTCCANNKTGGAACATTACTTCAACTAACAACG
av6_3.fasta_31	ACTTGAAGAAGGAAGGTCCACATNNKAACATTACTTCAACTAACAACGGAG
av6_3.fasta_32	AAGAAGGAAGGTCCACATTGGNNKATTACTTCAACTAACAACGGAGC
av6_3.fasta_33	AAGGAAGGTCCACATTGGAACNNKACTTCAACTAACAACGGAGCT
av6_3.fasta_34	AGGAAGGTCCACATTGGAACATTNNKTCAACTAACAACGGAGCTGA
av6_3.fasta_35	AAGGTCCACATTGGAACATTACTNNKACTAACAACGGAGCTGAATTGG
av6_3.fasta_36	GGTCCACATTGGAACATTACTTCANNKAACAACGGAGCTGAATTGGT
av6_3.fasta_37	TCCACATTGGAACATTACTTCAACTNNKAACGGAGCTGAATTGGTTGT
av6_3.fasta_38	CCACATTGGAACATTACTTCAACTAACNNKGGAGCTGAATTGGTTGTAAGG
av6_3.fasta_39	ACATTGGAACATTACTTCAACTAACAACNNKGCTGAATTGGTTGTAAGGGGA
av6_3.fasta_40	GGAACATTACTTCAACTAACAACGGANNKGAATTGGTTGTAAGGGGAATTCA
av6_3.fasta_41	TACTTCAACTAACAACGGAGCTNNKTTGGTTGTAAGGGGAATTCATGA
av6_3.fasta_42	TTCAACTAACAACGGAGCTGAANNKGTTGTAAGGGGAATTCATGAGTC
av6_3.fasta_43	CAACTAACAACGGAGCTGAATTGNNKGTAAGGGGAATTCATGAGTCAGA
av6_3.fasta_44	AACAACGGAGCTGAATTGGTTNNKAGGGGAATTCATGAGTCAGAC
av6_3.fasta_45	AACGGAGCTGAATTGGTTGTANNKGGAATTCATGAGTCAGACGCA
av6_3.fasta_46	CGGAGCTGAATTGGTTGTAAGGNNKATTCATGAGTCAGACGCAAAGA
av6_3.fasta_47	AGCTGAATTGGTTGTAAGGGGANNKCATGAGTCAGACGCAAAGAGA
av6_3.fasta_48	GCTGAATTGGTTGTAAGGGGAATTNNKGAGTCAGACGCAAAGAGAATTG
av6_3.fasta_49	TGAATTGGTTGTAAGGGGAATTCATNNKTCAGACGCAAAGAGAATTGC
av6_3.fasta_50	TTGGTTGTAAGGGGAATTCATGAGNNKGACGCAAAGAGAATTGCTAAGT
av6_3.fasta_51	GTTGTAAGGGGAATTCATGAGTCANNKGCAAAGAGAATTGCTAAGTGGG
av6_3.fasta_52	AAGGGGAATTCATGAGTCAGACNNKAAGAGAATTGCTAAGTGGGTTGA
av6_3.fasta_53	GGGAATTCATGAGTCAGACGCANNKAGAATTGCTAAGTGGGTTGAGA
av6_3.fasta_54	GAATTCATGAGTCAGACGCAAAGNNKATTGCTAAGTGGGTTGAGAAGA
av6_3.fasta_55	TCATGAGTCAGACGCAAAGAGANNKGCTAAGTGGGTTGAGAAGAGG
av6_3.fasta_56	ATGAGTCAGACGCAAAGAGAATTNNKAAGTGGGTTGAGAAGAGGTTT
av6_3.fasta_57	TCAGACGCAAAGAGAATTGCTNNKTGGGTTGAGAAGAGGTTTCC
av6_3.fasta_58	CAGACGCAAAGAGAATTGCTAAGNNKGTTGAGAAGAGGTTTCCAGGA
av6_3.fasta_59	ACGCAAAGAGAATTGCTAAGTGGNNKGAGAAGAGGTTTCCAGGAGTT
av6_3.fasta_60	GCAAAGAGAATTGCTAAGTGGGTTNNKAAGAGGTTTCCAGGAGTTCATAC
av6_3.fasta_61	AGAGAATTGCTAAGTGGGTTGAGNNKAGGTTTCCAGGAGTTCATACTG
av6_3.fasta_62	AGAATTGCTAAGTGGGTTGAGAAGNNKTTTCCAGGAGTTCATACTGAAACA
av6_3.fasta_63	TGCTAAGTGGGTTGAGAAGAGGNNKCCAGGAGTTCATACTGAAACACA
av6_3.fasta_64	TAAGTGGGTTGAGAAGAGGTTTNNKGGAGTTCATACTGAAACACAGC
av6_3.fasta_65	TGGGTTGAGAAGAGGTTTCCANNKGTTCATACTGAAACACAGCAAGA
av6_3.fasta_66	GGTTGAGAAGAGGTTTCCAGGANNKCATACTGAAACACAGCAAGATCT
av6_3.fasta_67	TGAGAAGAGGTTTCCAGGAGTTNNKACTGAAACACAGCAAGATCTCG
av6_3.fasta_68	AGAAGAGGTTTCCAGGAGTTCATNNKGAAACACAGCAAGATCTCGAG
av6_3.fasta_69	AGAGGTTTCCAGGAGTTCATACTNNKACACAGCAAGATCTCGAGG
av6_3.fasta_70	AGGTTTCCAGGAGTTCATACTGAANNKCAGCAAGATCTCGAGGGAG
av6_3.fasta_71	TTTCCAGGAGTTCATACTGAAACANNKCAAGATCTCGAGGGAGGCG
av6_3.fasta_72	CCAGGAGTTCATACTGAAACACAGNNKGATCTCGAGGGAGGCGG
av6_3.fasta_73	GGAGTTCATACTGAAACACAGCAANNKCTCGAGGGAGGCGGAT
