# Supplementary material for: De novo design of highly selective miniprotein inhibitors of integrins αvβ6 and αvβ8
Source: Nat Commun. 2023 Sep 13;14:5660. doi: 10.1038/s41467-023-41272-z (PMC10500007; doi:10.1038/s41467-023-41272-z)
Supplement: Supplementary file 6 — Supplementary Data 3 [file 41467_2023_41272_MOESM6_ESM.xlsx]

## Sheet: Sheet1
av6_3.fasta_1R	CATATGGCTAGCCGACCCT
av6_3.fasta_2R	CATCATATGGCTAGCCGACCC
av6_3.fasta_3R	AGCCATCATATGGCTAGCCGA
av6_3.fasta_4R	TACAGCCATCATATGGCTAGCC
av6_3.fasta_5R	AACTACAGCCATCATATGGCTAGC
av6_3.fasta_6R	CCTAACTACAGCCATCATATGGCT
av6_3.fasta_7R	GAACCTAACTACAGCCATCATATGG
av6_3.fasta_8R	TACGAACCTAACTACAGCCATCA
av6_3.fasta_9R	GAATACGAACCTAACTACAGCCAT
av6_3.fasta_10R	TCTGAATACGAACCTAACTACAGCC
av6_3.fasta_11R	ACCTCTGAATACGAACCTAACTACA
av6_3.fasta_12R	GTCACCTCTGAATACGAACCTA
av6_3.fasta_13R	CAAGTCACCTCTGAATACGAACC
av6_3.fasta_14R	TGCCAAGTCACCTCTGAATACG
av6_3.fasta_15R	TTCTGCCAAGTCACCTCTGA
av6_3.fasta_16R	CAATTCTGCCAAGTCACCTCTG
av6_3.fasta_17R	CATCAATTCTGCCAAGTCACCT
av6_3.fasta_18R	CAACATCAATTCTGCCAAGTCAC
av6_3.fasta_19R	CCTCAACATCAATTCTGCCAAGT
av6_3.fasta_20R	TGCCCTCAACATCAATTCTGCC
av6_3.fasta_21R	AACTGCCCTCAACATCAATTCTG
av6_3.fasta_22R	CTTAACTGCCCTCAACATCAATTC
av6_3.fasta_23R	GTCCTTAACTGCCCTCAACAT
av6_3.fasta_24R	GTGGTCCTTAACTGCCCTCA
av6_3.fasta_25R	CAAGTGGTCCTTAACTGCCCT
av6_3.fasta_26R	CTTCAAGTGGTCCTTAACTGCC
av6_3.fasta_27R	CTTCTTCAAGTGGTCCTTAACTGC
av6_3.fasta_28R	TTCCTTCTTCAAGTGGTCCTTAAC
av6_3.fasta_29R	ACCTTCCTTCTTCAAGTGGTCC
av6_3.fasta_30R	TGGACCTTCCTTCTTCAAGTGG
av6_3.fasta_31R	ATGTGGACCTTCCTTCTTCAAGT
av6_3.fasta_32R	CCAATGTGGACCTTCCTTCTT
av6_3.fasta_33R	GTTCCAATGTGGACCTTCCTT
av6_3.fasta_34R	AATGTTCCAATGTGGACCTTCCT
av6_3.fasta_35R	AGTAATGTTCCAATGTGGACCTT
av6_3.fasta_36R	TGAAGTAATGTTCCAATGTGGACC
av6_3.fasta_37R	AGTTGAAGTAATGTTCCAATGTGGA
av6_3.fasta_38R	GTTAGTTGAAGTAATGTTCCAATGTGG
av6_3.fasta_39R	GTTGTTAGTTGAAGTAATGTTCCAATGT
av6_3.fasta_40R	TCCGTTGTTAGTTGAAGTAATGTTCC
av6_3.fasta_41R	AGCTCCGTTGTTAGTTGAAGTA
av6_3.fasta_42R	TTCAGCTCCGTTGTTAGTTGAA
av6_3.fasta_43R	CAATTCAGCTCCGTTGTTAGTTG
av6_3.fasta_44R	AACCAATTCAGCTCCGTTGTT
av6_3.fasta_45R	TACAACCAATTCAGCTCCGTT
av6_3.fasta_46R	CCTTACAACCAATTCAGCTCCG
av6_3.fasta_47R	TCCCCTTACAACCAATTCAGCT
av6_3.fasta_48R	AATTCCCCTTACAACCAATTCAGC
av6_3.fasta_49R	ATGAATTCCCCTTACAACCAATTCA
av6_3.fasta_50R	CTCATGAATTCCCCTTACAACCAA
av6_3.fasta_51R	TGACTCATGAATTCCCCTTACAAC
av6_3.fasta_52R	GTCTGACTCATGAATTCCCCTT
av6_3.fasta_53R	TGCGTCTGACTCATGAATTCCC
av6_3.fasta_54R	CTTTGCGTCTGACTCATGAATTC
av6_3.fasta_55R	TCTCTTTGCGTCTGACTCATGA
av6_3.fasta_56R	AATTCTCTTTGCGTCTGACTCAT
av6_3.fasta_57R	AGCAATTCTCTTTGCGTCTGA
av6_3.fasta_58R	CTTAGCAATTCTCTTTGCGTCTG
av6_3.fasta_59R	CCACTTAGCAATTCTCTTTGCGT
av6_3.fasta_60R	AACCCACTTAGCAATTCTCTTTGC
av6_3.fasta_61R	CTCAACCCACTTAGCAATTCTCT
av6_3.fasta_62R	CTTCTCAACCCACTTAGCAATTCT
av6_3.fasta_63R	CCTCTTCTCAACCCACTTAGCA
av6_3.fasta_64R	AAACCTCTTCTCAACCCACTTA
av6_3.fasta_65R	TGGAAACCTCTTCTCAACCCA
av6_3.fasta_66R	TCCTGGAAACCTCTTCTCAACC
av6_3.fasta_67R	AACTCCTGGAAACCTCTTCTCA
av6_3.fasta_68R	ATGAACTCCTGGAAACCTCTTCT
av6_3.fasta_69R	AGTATGAACTCCTGGAAACCTCT
av6_3.fasta_70R	TTCAGTATGAACTCCTGGAAACCT
av6_3.fasta_71R	TGTTTCAGTATGAACTCCTGGAAA
av6_3.fasta_72R	CTGTGTTTCAGTATGAACTCCTGG
av6_3.fasta_73R	TTGCTGTGTTTCAGTATGAACTCC
