# Supplementary material for: De novo design of highly selective miniprotein inhibitors of integrins αvβ6 and αvβ8
Source: Nat Commun. 2023 Sep 13;14:5660. doi: 10.1038/s41467-023-41272-z (PMC10500007; doi:10.1038/s41467-023-41272-z)
Supplement: Supplementary file 9 — Supplementary Data 6 [file 41467_2023_41272_MOESM9_ESM.xlsx]

## Sheet: Sheet1
	αvβ8 + B8_BP_dslf	αvβ6 + B6_BP_dslf
	(EMDB: EMD-41153 )	(EMDB: EMD-41154)
	(PDB: 8TCF)	(PDB: 8TCG)
Data collection and processing
Magnification	44563 (36000 nominal)	44563 (36000 nominal)
Voltage (kV)	200	200
Electron exposure (e–/Å2)	50	50
Defocus range (μm)	1.0-1.8 (nominal)	1.0-1.8 (nominal)
Pixel size (Å)	1.122	1.122
Symmetry imposed	C1	C1
Initial particle images (no.)	1273469	945859
Final particle images (no.)	134395	124715
Map resolution (Å)	2.9	3.4
FSC threshold	0.143	0.143
Map resolution range (Å)	2.6-7.2	3.0-7.8
Refinement
Initial model used (PDB code)	6UJA (AB)	5FFO (EF)
Model resolution (Å)	2.9	3.4
FSC threshold	0.143	0.143
Model resolution range (Å)	2.6-7.2	3.0-7.8
Map sharpening B factor (Å2)	-51	-51
Model composition
Non-hydrogen atoms	7050	5945
Protein residues	878	754
Ligands	0	0
B factors (Å2)
Protein	30	79
Ligand	n/a	n/a
R.m.s. deviations
Bond lengths (Å)	0.013	0.013
Bond angles (°)	1.26	1.565
Validation
MolProbity score	0.99	0.85
Clashscore	0.72	0.34
Poor rotamers (%)	0.41	0.16
Ramachandran plot
Favored (%)	96	97
Allowed (%)	4	3
Disallowed (%)	0	0
