# Supplementary material for: De novo design of highly selective miniprotein inhibitors of integrins αvβ6 and αvβ8
Source: Nat Commun. 2023 Sep 13;14:5660. doi: 10.1038/s41467-023-41272-z (PMC10500007; doi:10.1038/s41467-023-41272-z)
Supplement: Supplementary file 11 — Source Data [file 41467_2023_41272_MOESM11_ESM.xlsx]

## Sheet: Figure 2b
Concentration	B6B8_BP on K562 avb6 transfectant	B6_BP on K562 avb6 transfectant	Concentration	B6B8_BP on K562 avb6 transfectant	B6_BP on K562 avb6 transfectant
2.44e-11	657	688	9.77e-11	876
4.88e-11	718	836	1.95e-10	1194
9.77e-11	949	1062	3.91e-10	1651
1.95e-10	1245	1562	7.81e-10	2391	509
3.91e-10	1798	2456	1.56e-09	3827	598
7.81e-10	3005	4042	3.13e-09	6395	763
1.56e-09	4972	6849	6.25e-09	10287	1117
3.13e-09	8794	12873	1.25e-08	15990	1624
6.25e-09	15490	22191	2.5e-08	22196	2600
1.25e-08	24070	28309	5e-08	25079	3815
2.5e-08	26330	28090	1e-07	27128	5566
5e-08	26793	28343	2e-07	28819	7447

## Sheet: Figure 2c
Replicate 1					Replicate 2					Replicate 3
	live/analyze | Geometric Mean (FL1-A)	background subtracted	normalized			live/analyze | Geometric Mean (FL1-A)	background signal subtracted	normalized			live/analyze | Geometric Mean (FL1-A)	background signal subtracted	normalized
A01 cells.fcs	6922				A01 cells.fcs	7068				A01 cells.fcs	8395
A02 A1.fcs	11617	4695	1		A02 A1.fcs	14549	7481	1		A02 A1.fcs	14607	6212	1
A03 A2.fcs	12354	5432	1.15698		A03 A2.fcs	13462	6394	0.854699		A03 A2.fcs	14047	5652	0.909852
A04 A3.fcs	12086	5164	1.09989		A04 A3.fcs	12742	5674	0.758455		A04 A3.fcs	13388	4993	0.803767
A05 A4.fcs	12005	5083	1.08264		A05 A4.fcs	12951	5883	0.786392		A05 A4.fcs	13245	4850	0.780747
A06 A5.fcs	11628	4706	1.00234		A06 A5.fcs	12563	5495	0.734527		A06 A5.fcs	12773	4378	0.704765
B01 A6.fcs	11364	4442	0.946113		B01 A6.fcs	12181	5113	0.683465		B01 A6.fcs	12658	4263	0.686252
B02 A7.fcs	8832	1910	0.406816		B02 A7.fcs	9179	2111	0.282182		B02 A7.fcs	10259	1864	0.300064
B03 A8.fcs	7843	921	0.196166		B03 A8.fcs	8216	1148	0.153455		B03 A8.fcs	9091	696	0.112041
B04 A9.fcs	6936	14	0.002982		B04 A9.fcs	7074	6	0.000802		B04 A9.fcs	8148	-247	-0.0397617
B05 A10.fcs	6713	-209	-0.04452		B05 A10.fcs	6949	-119	-0.01591		B05 A10.fcs	7957	-438	-0.0705087
B06 E1.fcs	13423	6501	1		B06 E1.fcs	15419	8351	1		B06 E1.fcs	16134	7739	1
C01 E2.fcs	12635	5713	0.878788		C01 E2.fcs	15555	8487	1.01629		C01 E2.fcs	15243	6848	0.884869
C02 E3.fcs	12634	5712	0.878634		C02 E3.fcs	14533	7465	0.893905		C02 E3.fcs	14307	5912	0.763923
C03 E4.fcs	12000	5078	0.781111		C03 E4.fcs	14043	6975	0.835229		C03 E4.fcs	13522	5127	0.662489
C04 E5.fcs	11116	4194	0.645132		C04 E5.fcs	12069	5001	0.59885		C04 E5.fcs	11916	3521	0.454968
C05 E6.fcs	9805	2883	0.44347		C05 E6.fcs	11232	4164	0.498623		C05 E6.fcs	10618	2223	0.287246
C06 E7.fcs	7875	953	0.146593		C06 E7.fcs	8118	1050	0.125733		C06 E7.fcs	8728	333	0.0430288
D01 E8.fcs	7066	144	0.02215		D01 E8.fcs	7562	494	0.059155		D01 E8.fcs	8121	-274	-0.0354051
D02 E9.fcs	6762	-160	-0.02461		D02 E9.fcs	6796	-272	-0.03257		D02 E9.fcs	7785	-610	-0.0788216
D03 E10.fcs	6654	-268	-0.04122		D03 E10.fcs	6842	-226	-0.02706		D03 E10.fcs	7757	-638	-0.0824396

## Sheet: Figure 2d
Inhibitor (M)	Control - Nb AT110 (AT1R)	Control - Nb AT110 (AT1R)	Control - Nb AT110 (AT1R)	7.1g10 (β6)	7.1g10 (β6)	7.1g10 (β6)	B6_BP_dslf	B6_BP_dslf	B6_BP_dslf				Protein Concentration (M)	Control - Nb AT110 (AT1R)	Control - Nb AT110 (AT1R)	Control - Nb AT110 (AT1R)	ADWA11	ADWA11	ADWA11	B6_BP_dslf	B6_BP_dslf	B6_BP_dslf
2e-06	60147	58671	59563	2784	2714	2580	2543	2290	2293				2e-05	27476	27389	23662				19601	18798	20758
1e-06	55438	53024	55664	2714	3269	2946	4318	4226	4432				1e-05	28989	28096	25785				22659	23077	25284
5e-07	53081	54176	53976	3909	3533	3941	6443	6906	6733				5e-06	26741	28218	23799				20396	21670	23961
2.5e-07	54763	53172	52210	3671	4487	4283	13315	12477	12691				2.5e-06	27196	27208	25071				23155	23108	20670
1.25e-07	51003	52001	54880	5417	5634	5163	18014	17229	18395				1.25e-06	28800	32390	26512				24497	22951	22511
6.25e-08	53979	54347	54461	8465	8318	7943	26690	25778	25009				6.25e-07	27588	33358	27950				28179	28702	27673
3.125e-08	53115	54251	51020	16790	14997	14310	32841	31800	31942				3.125e-07	29383	32012	26547				30147	28913	31232
1.5625e-08	53082	56318	57982	28985	27826	27583	33137	36696	35503				1.5625e-07	25703	29663	25702				25228	25730	27746
7.8125e-09	53782	53438	55738	36716	40700	44810	43215	42298	43654				7.8125e-08	28520	27483	24674				27265	25900	24544
3.9063e-09	52921	52445	53646	49026	49209	48542	48224	46888	47528				3.9063e-08	27839	25067	27189				28441	27192	24020
1.9531e-09	55347	51901	56318	51007	55913	56104	49514	50736	54512				1.9531e-08	26432	25099	24897				27439	29452	28588
9.7656e-10	60138	61279	58344	52868	58957	59492	55840	53386	56557				9.766e-09	31817	31819	29403				31066	28447	29117
													1e-06				4637	4476	4291
													5e-07				5701	6189	5456
													2.5e-07				8161	6327	6614
													1.25e-07				9113	8966	7763
													6.25e-08				10605	10022	10560
													3.125e-08				12999	12938	12201
													1.5625e-08				14135	16956	13976
													7.8125e-09				13789	17152	15446
													3.9063e-09				17648	18912	17106
													1.9531e-09				20934	18752	19660
													9.7656e-10				25154	26706	22879
													4.8828e-10				33039	29139	28153
													2.4414e-10				31829	25924	25654
													1.2207e-10				27212	27330	30707
													6.1035e-11				26979	27155	30473

## Sheet: Figure 2f
nM	B6_BP_dslf	B6_BP_dslf	B6_BP_dslf	B6B8_BP_dslf	B6B8_BP_dslf	B6B8_BP_dslf	B8_BP_dslf	B8_BP_dslf	B8_BP_dslf	PLN-74809	PLN-74809	PLN-74809
100	0.984	0.992	1.073	1.206	1.205	0.992	1.409	1.465	1.415	1.151	1.069	0.894
33.3333	0.977	1.094	1.1	1.095	1.09	0.928	1.42	1.508	1.445	1.154	1.096	0.893
11.1111	1.013	1.027	1.016	1.174	1.09	1.127	1.482	1.429	1.437	1.178	1.156	1.189
3.7037	1.14	1.145	1.09	1.306	1.309	1.307	1.451	1.442	1.399	1.25	1.301	1.354
1.23457	1.398	1.425	1.303	1.406	1.404	1.432	1.485	1.533	1.47	1.541	1.426	1.442
0.411523	1.557	1.631	1.465	1.494	1.452	1.497	1.481	1.551	1.503	1.66	1.487	1.569
0.137174	1.558	1.525	1.507	1.368	1.481	1.493	1.523	1.462	1.502	1.522	1.503	1.501
0.0457247	1.472	1.533	1.494	1.582	1.488	1.555	1.578	1.547	1.558	1.553	1.584	1.589

## Sheet: Figure 2g
nM	B6_BP_dslf	B6_BP_dslf	B6_BP_dslf	B6B8_BP_dslf	B6B8_BP_dslf	B6B8_BP_dslf	B8_BP_dslf	B8_BP_dslf	B8_BP_dslf	PLN-74809	PLN-74809	PLN-74809
100	0.448	0.379	0.45	0.244	0.29	0.29	0.261	0.22	0.284	0.404	0.32	0.266
33.3333	0.574	0.587	0.566	0.351	0.39	0.334	0.274	0.296	0.326	0.502	0.493	0.427
11.1111	0.603	0.645	0.641	0.415	0.461	0.374	0.322	0.308	0.299	0.569	0.61	0.523
3.7037	0.64	0.635	0.671	0.483	0.54	0.582	0.448	0.373	0.374	0.562	0.622	0.61
1.23457	0.624	0.716	0.669	0.624	0.648	0.641	0.522	0.532	0.484	0.662	0.631	0.612
0.411523	0.618	0.693	0.623	0.608	0.69	0.679	0.591	0.615	0.581	0.605	0.676	0.631
0.137174	0.71	0.665	0.657	0.579	0.667	0.62	0.633	0.605	0.595	0.611	0.637	0.576
0.0457247	0.643	0.619	0.607	0.593	0.597	0.645	0.574	0.594	0.566	0.672	0.729	0.639

## Sheet: Figure 4b
αvβ6-negative tumor	αvβ6-positive tumor	bone	intestine	blood	brain	liver	pancreas	lungs	spleen	kidney	skin	muscle	heart
2520000	37500000	2030000	3100000	2830000	1050000	3760000	5830000	8900000	1730000	52400000	4360000	672000	735000
2400000	54600000	1910000	2200000	2810000	1250000	3350000	4880000	3650000	1720000	30300000	4060000	734000	955000
3480000	17300000	2540000	2830000	2040000	1460000	3520000	5690000	9590000	2750000	29300000	6290000	926000	555000

## Sheet: Figure 5
subpanel b	Underlying Data
Ashcroft Score
	NT	BLM	OA 46.3 μg/kg	OA 185.2 μg/kg
	0	4.5	4.2	2.4
	0	4.95	4.8	3.5
	0.1	4.3	4.7	3.9
	0.4			3.9
	0.1
subpanel c	Underlying Data
FVC
	NT	BLM	OA 46.3 ug/kg	OA 185.2 ug/kg
	0.898025	0.841214	0.79268	1.08073
	1.12251	0.730602	0.673699	0.965546
	1.0312	0.738353	0.810004	0.972807
	1.00996	0.787591	0.70919	0.892611
	1.00703	0.578019	0.885209	0.747688
	1.1014	0.854819	0.880894	0.989288
	1.21659	0.743471	0.805515	0.769745
	1.13759	0.814188	0.708022	0.740056
	1.09568	0.892314	0.832215	0.960014
	1.22505	0.801814	0.778938	0.834591
	0.929857	0.789892	0.731796	0.890935
			0.796153	0.824205
subpanel d
PV Loops	Underlying Data
Pressure	NT Volume																				BLM Volume														OA 46.3 ug/kg Volume				OA 185.2 ug/kg Volume
2.82279	0.0059591	0.00709445	0.00652679	0.00746581	0.00496623	0.00390633	0.00434861	0.00495868	0.00707178	0.00830825	0.00647978	0.00609529	0.0072032	0.00731561	0.00616146	0.00683578	0.00396688	0.00662174	0.00824343	0.00816614	0.00503448	0.0049747	0.00456847	0.00247865	0.00518709	0.00411795	0.00688714	0.00720889	0.00181337	0.00712638	0.00707043	0.00498439	0.00388629	0.00526302	0.00624679	0.00401262	0.00670484	0.00404523	0.00647193	0.00737794	0.00378853	0.00637143	0.0064425	0.00877289	0.00711054
6.91609	0.207314	0.168836	0.167873	0.190569	0.181873	0.222693	0.174493	0.181854	0.184845	0.189453	0.156421	0.190827	0.16406	0.168232	0.132538	0.193554	0.218493	0.186167	0.189738	0.19146	0.0806487	0.101241	0.0743045	0.0407875	0.0840149	0.0682739	0.168299	0.191848	0.0281439	0.133647	0.114667	0.0943348	0.0677043	0.0948228	0.102448	0.0839029	0.1085	0.0641403	0.13438	0.167709	0.0739782	0.132803	0.11861	0.161609	0.140096
10.8168	0.43757	0.346606	0.34714	0.382773	0.376746	0.459546	0.361373	0.382051	0.383426	0.391085	0.318418	0.398623	0.342859	0.347281	0.279772	0.394861	0.440055	0.39404	0.391047	0.396134	0.162367	0.199751	0.14363	0.0770917	0.163047	0.128707	0.327144	0.397332	0.0506658	0.263788	0.218477	0.185259	0.131333	0.190632	0.212494	0.167199	0.210463	0.12587	0.262416	0.34145	0.147377	0.261685	0.239208	0.311539	0.271276
14.7035	0.606105	0.487994	0.488407	0.530044	0.518502	0.614504	0.51944	0.538765	0.533062	0.538639	0.45813	0.550429	0.502245	0.49562	0.409818	0.548738	0.601793	0.557482	0.539142	0.550659	0.240347	0.285964	0.20634	0.110989	0.230565	0.18063	0.44435	0.548322	0.0723748	0.364539	0.310036	0.263163	0.190753	0.271163	0.305791	0.243072	0.289679	0.178717	0.3609	0.470737	0.220427	0.371122	0.347437	0.429926	0.384014
18.5599	0.687118	0.560732	0.557212	0.603317	0.587144	0.690344	0.600089	0.616021	0.604838	0.609867	0.528659	0.624585	0.585555	0.570329	0.479099	0.625097	0.684581	0.632351	0.613122	0.625546	0.299061	0.34322	0.254179	0.142831	0.277889	0.219455	0.510655	0.623133	0.0924064	0.426259	0.37168	0.312733	0.240855	0.324816	0.369044	0.298343	0.343262	0.220818	0.419999	0.541321	0.278224	0.444508	0.413463	0.504202	0.459105
22.4112	0.742732	0.607537	0.605649	0.653827	0.634446	0.74326	0.655412	0.669897	0.653208	0.659408	0.572729	0.675058	0.638212	0.619583	0.524744	0.675623	0.742756	0.681177	0.664655	0.677129	0.346556	0.385903	0.298076	0.172956	0.312512	0.251712	0.559071	0.673774	0.116609	0.472791	0.417117	0.391329	0.28647	0.369687	0.417696	0.341989	0.38512	0.258982	0.459986	0.590327	0.324047	0.497898	0.4592	0.560643	0.515729
26.2692	0.789332	0.646055	0.644674	0.695293	0.67357	0.788051	0.715383	0.714289	0.693709	0.700734	0.608671	0.71681	0.680203	0.659421	0.56223	0.717352	0.79237	0.721878	0.706448	0.720212	0.392398	0.426626	0.349522	0.204833	0.345976	0.282578	0.602942	0.716121	0.144336	0.519698	0.464613	0.45692	0.331374	0.428454	0.468318	0.386264	0.428243	0.29683	0.492691	0.632658	0.368985	0.550272	0.50502	0.616301	0.571274
30.1187	0.832815	0.681997	0.679724	0.73528	0.7093	0.832225	0.761556	0.754249	0.732085	0.739722	0.640888	0.75644	0.719194	0.696793	0.600107	0.759872	0.840436	0.759907	0.746817	0.76006	0.447768	0.471481	0.410476	0.238898	0.379865	0.315191	0.65671	0.757292	0.173523	0.579754	0.530139	0.512255	0.378381	0.492308	0.530764	0.441325	0.477744	0.335839	0.522765	0.678209	0.41978	0.614336	0.562554	0.685074	0.638631
26.231	0.810908	0.66023	0.65897	0.710848	0.685419	0.810552	0.74032	0.735511	0.709889	0.71929	0.618947	0.732512	0.697726	0.673932	0.582795	0.736732	0.811414	0.737641	0.727375	0.738607	0.436364	0.461276	0.398321	0.22723	0.360397	0.308538	0.64221	0.736291	0.165897	0.571062	0.522691	0.504163	0.366142	0.486281	0.524877	0.432553	0.469049	0.325363	0.507203	0.66411	0.408248	0.604562	0.553976	0.674684	0.62919
22.2853	0.779894	0.630258	0.631071	0.677837	0.655235	0.778566	0.708964	0.708561	0.679563	0.690988	0.591341	0.699162	0.668003	0.643687	0.553883	0.702388	0.772235	0.706756	0.700116	0.711346	0.408967	0.438956	0.371836	0.205903	0.328209	0.291065	0.614366	0.706131	0.151434	0.546463	0.494993	0.48239	0.342338	0.463738	0.500907	0.408131	0.447709	0.305142	0.484104	0.638299	0.382851	0.576316	0.529226	0.645396	0.600859
18.3969	0.741885	0.592568	0.596692	0.638583	0.617844	0.738102	0.669338	0.672862	0.642085	0.655501	0.557395	0.65782	0.630844	0.607021	0.517824	0.662022	0.725744	0.669299	0.665618	0.676986	0.372162	0.409561	0.336942	0.179767	0.289032	0.267345	0.58033	0.668669	0.133253	0.514446	0.461126	0.451953	0.309388	0.434016	0.468815	0.37545	0.419053	0.277767	0.454105	0.6053	0.348607	0.539234	0.495662	0.605342	0.562127
14.5242	0.688699	0.53961	0.547417	0.584106	0.56706	0.685202	0.612439	0.620895	0.590582	0.605558	0.508684	0.602672	0.575455	0.554867	0.470987	0.60548	0.664043	0.616406	0.615861	0.627006	0.322085	0.367562	0.290802	0.147724	0.239246	0.235945	0.532486	0.616406	0.109528	0.469215	0.410864	0.407282	0.26707	0.392328	0.422189	0.330036	0.378112	0.241872	0.409938	0.557236	0.301363	0.48592	0.447148	0.550008	0.507252
10.6458	0.57532	0.436557	0.446945	0.478948	0.467859	0.580789	0.498061	0.512457	0.487631	0.504339	0.404663	0.496447	0.460968	0.451319	0.380209	0.495482	0.550111	0.505538	0.519502	0.521926	0.249968	0.293089	0.227482	0.10818	0.168705	0.191313	0.44275	0.510404	0.0824878	0.388845	0.331584	0.329167	0.210001	0.325594	0.342345	0.259652	0.313457	0.192619	0.336607	0.465533	0.233274	0.395224	0.357626	0.453047	0.411849
6.76619	0.346316	0.248699	0.255856	0.277205	0.266913	0.352924	0.297439	0.30185	0.283955	0.298874	0.229602	0.284729	0.267164	0.262322	0.215854	0.290555	0.325693	0.289994	0.317488	0.309855	0.15472	0.183181	0.143632	0.0599735	0.07188	0.127587	0.28172	0.30085	0.0521887	0.250517	0.205791	0.209818	0.135943	0.216567	0.220285	0.159884	0.208981	0.123757	0.209674	0.290262	0.143824	0.256476	0.217732	0.29294	0.265676
2.8741	0.107685	0.0549214	0.0672673	0.0615317	0.0586684	0.0968332	0.0907057	0.0900195	0.0664491	0.0820909	0.0502772	0.0515508	0.0742449	0.0632727	0.0333821	0.0615634	0.0760872	0.0656121	0.0948667	0.0903486	0.0519068	0.0646816	0.0452049	0.00638381	-0.0457607	0.045902	0.0879788	0.0790593	0.017782	0.0881635	0.0619332	0.0772891	0.0501153	0.0600745	0.0827326	0.0446912	0.0708126	0.0421517	0.0585536	0.092511	0.0462372	0.0925968	0.0652488	0.103853	0.101182
PV Loops Peaks Inset graph
	Underlying Data
	NT	BLM	BLM+BP2_disulf IN 46.3 ug/kg	BLM+BP2_disulf IN 185.2 ug/kg
	0.832815	0.447768	0.530764	0.522765
	0.681997	0.471481	0.441325	0.678209
	0.679724	0.410476	0.477744	0.41978
	0.73528	0.238898	0.335839	0.614336
	0.7093	0.379865		0.562554
	0.832225	0.315191		0.685074
	0.761556	0.65671		0.638631
	0.754249	0.757292
	0.732085	0.173523
	0.739722	0.579754
	0.640888	0.530139
	0.75644	0.512255
	0.719194	0.378381
	0.696793	0.492308
	0.600107
	0.759872
	0.840436
	0.759907
	0.746817
	0.76006
subpanel e	Underlying Data
Collagen
	NT	BLM	OA 46.3 μg/kg	OA 185.2 μg/kg
	0.965038	4.25917	1.87518	1.42923
	1.00407	3.88307	3.80647	1.10434
	1.03075	4.61117	2.99813	0.879033
subpanel f	Underlying Data
pSMAD
	NT	BLM	OA 46.3 μg/kg	OA 185.2 μg/kg
	0.693193	7.76524	1.5768	0.789447
	1.0576	3.65585	4.34332	1.3852
	1.24951	6.04616	2.01253	1.70772
Subpanel g	Underlying Data
Soluble
	NT	BLM	OA 46.3 μg/kg	OA 185.2 μg/kg
	71.3645	164.632	82.2262	56.8223
	56.1041	137.702	76.0323	34.0215
	24.8653	97.2172	92.2801	35.5476
Subpanel h	Underlying Data
Insoluble
	NT	BLM	OA 46.3 μg/kg	OA 185.2 μg/kg
	139.298	251.754	53.8597	91.7544
	138.421	180.526	133.86	90.3509
	58.7719	212.807	58.7719	74.9123
Subpanel i	Underlying Data
Cytokines
	NT					BLM					OA 185.2 μg/kg
IL-6	327.799	534.799	156.142	325.556		4711.21	5382.69	4703.27	4987.17		1324.86	1129.99	1142.34	1200.32
TNFα	564.163	633.163	343.92	376.92		1001.98	1985.53	1233.12			635.021	604.849	598.366	581.226
MCSF	2031.7	2290.65	1520.58	1587.7		3365.55	3128.62	3148.12	3488.58		2222.23	1998.1	2566.37	2194.79
MCP-1	1622.58	758.335	872.284			1534.6	1629.35	1834.95	1916.97		1243.79	1205.47	1296.7	1213.27
TIMP-1	239.556	289.263	314.849	254.263		969.366	828.059	881.805	708.448		517.659	675.702	475.495	659.261
TIMP-2	490.799	422.799	338.092	372.799		634.804	614.846	823.487	593.504		440.626	398.385	492.582	444.955
subpanel l	Underlying Data
aSMA
	PBS + Vehicle	BLM + Vehicle	BLM + 10nM BP2_disulf
	0.112015	0.573166	0.382224
	0.039008	2.95238	2.34647
	0.05948	5.89531	0.398458
	0.061368	0.309099	0.211412
	0.051083	0.080267	0.174049
	0.160438	2.74472	0.124501
	0.053454	1.1057	0.124192
	0.113214	0.093575	0.079002
	1.81854	0.321398	0.034646
	0.048963	4.33005	0.070433
	0.070235	0.245461	0.048706
	0.029887	0.097281	0.096012
	0.160013	2.48119	0.094607
	2.50498	9.03698	0.045051
	0.144098	13.036	0.218152
subpanel m	Underlying Data
Fibronectin
	PBS + Vehicle	BLM + Vehicle	BLM + 10nM BP2_disulf
	0.271706	0.267819	0.342042
	0.133509	2.26976	1.13728
	0.190614	1.22212	0.398671
	0.229515	0.131442	0.161775
	0.0934	0.13471	0.283514
	0.12916	4.35722	0.166439
	0.0526231	0.33065	0.254337
	0.164653	0.0546542	0.27423
	0.145868	0.205877	0.210776
	0.0785957	1.36077	0.186285
	0.105858	0.0601812	0.111854
	0.0676	0.0953949	0.330443
	0.103407	2.13879	0.228053
	2.51588	2.21906	0.128663
	0.0938995	3.7468	0.367724
subpanel n	Underlying Data
PDGFRa
	PBS + Vehicle	BLM + Vehicle	BLM + 10nM BP2_disulf
	0.0246	0.2918	0.0655
	0.0159	0.7507	0.3677
	0.0324	1.2343	0.3776
	0.0296	0.0747	0.1356
	0.0074	0.1177	0.0677
	0.0138	1.5457	0.0587
	0.0074	1.6601	0.0427
	0.0185	0.0341	0.0333
	0.2089	0.1571	0.0299
	0.0122	0.7456	0.0495
	0.0175	0.1356	0.016
	0.0144	0.0425	0.0704
	0.0313	0.7472	0.0333
	0.4347	2.1302	0.0375
	0.015	7.7085	0.1011

## Sheet: Supplementary Figure 10
Inhibitor (M)	Control - Nb AT110 (AT1R)	Control - Nb AT110 (AT1R)	Control - Nb AT110 (AT1R)	7.1g10 (β6)	7.1g10 (β6)	7.1g10 (β6)	B6_BP_dslf	B6_BP_dslf	B6_BP_dslf				Protein Concentration (M)	Control - Nb AT110 (AT1R)	Control - Nb AT110 (AT1R)	Control - Nb AT110 (AT1R)	ADWA11	ADWA11	ADWA11	B6_BP_dslf	B6_BP_dslf	B6_BP_dslf			[M]	B6B8_BP	B6B8_BP	B6B8_BP	B6_BP	B6_BP	B6_BP		[M]	anti-avb6 Ab 3G9	anti-avb6 Ab 3G9	anti-avb6 Ab 3G9	NIP228 IgG1 isotype	NIP228 IgG1 isotype	NIP228 IgG1 isotype
																									34.6875	6986.67	10120	4493.33	7333.33	12773.3	5333.33		6.67e-09	16.29	24.86	21.1	92.77	88.15	70.44
2e-06	60100	58671	59563	2784	2714	2580	2543	2290	2293				2e-05	27476	27389	23662				19601	18798	20758			10.4	6173.33	11493.3	5333.33	6586.67	13400	5226.67		2.22e-09	18.31	27.01	21.16	98.22	88.15	76.08
1e-06	55400	53024	55664	2714	3269	2946	4318	4226	4432				1e-05	28989	28096	25785				22659	23077	25284			3.46875	6960	11320	5706.67	7480	12160	5426.67		7.41e-10	18.36	24.86	20.48	101.22	82.26	78.71
5e-07	53100	54176	53976	3909	3533	3941	6443	6906	6733				5e-06	26741	28218	23799				20396	21670	23961			1.04	7786.67	12640	7093.33	8040	13653.3	5613.33		2.47e-10	21.41	17.8	19.72	101.22	81.77	74.51
2.5e-07	54800	53172	52210	3671	4487	4283	13315	12477	12691				2.5e-06	27196	27208	25071				23155	23108	20670			0.346875	13133.3	14026.7	10333.3	12013.3	14613.3	6786.67		8.23e-11	17.89	21.36	21.23	98.83	85.45	78.02
1.25e-07	51000	52001	54880	5417	5634	5163	18014	17229	18395				1.25e-06	28800	32390	26512				24497	22951	22511			0.104	24146.7	21493.3	19973.3	29466.7	25706.7	19266.7		2.74e-11	71.13	69	40.7	110.8	105.77	69.57
6.25e-08	54000	54347	54461	8465	8318	7943	26690	25778	25009				6.25e-07	27588	33358	27950				28179	28702	27673			0.034688	28320	27760	23533.3	32960	30200	19346.7		9.14e-12	87.75	96.38	80.21	91.64	97.54	64.37
3.13e-08	53100	54251	51020	16790	14997	14310	32841	31800	31942				3.13e-07	29383	32012	26547				30147	28913	31232			0.0104	23186.7	25466.7	23026.7	29760	31146.7	21800
1.56e-08	53100	56318	57982	28985	27826	27583	33137	36696	35503				1.56e-07	25703	29663	25702				25228	25730	27746
7.81e-09	53800	53438	55738	36716	40700	44810	43215	42298	43654				7.81e-08	28520	27483	24674				27265	25900	24544
3.91e-09	52900	52445	53646	49026	49209	48542	48224	46888	47528				3.91e-08	27839	25067	27189				28441	27192	24020
1.95e-09	55347	51901	56318	51007	55913	56104	49514	50736	54512				1.95e-08	26432	25099	24897				27439	29452	28588
9.77e-10	60138	61279	58344	52868	58957	59492	55840	53386	56557				9.77e-09	31817	31819	29403				31066	28447	29117
													1e-06				4637	4476	4291
													5e-07				5701	6189	5456
													2.5e-07				8161	6327	6614
													1.25e-07				9113	8966	7763
													6.25e-08				10605	10022	10560
													3.13e-08				12999	12938	12201
													1.56e-08				14135	16956	13976
													7.81e-09				13789	17152	15446
													3.91e-09				17648	18912	17106
													1.95e-09				20934	18752	19660
													9.77e-10				25154	26706	22879
													4.88e-10				33039	29139	28153
													2.44e-10				31829	25924	25654
													1.22e-10				27212	27330	30707
													6.1e-11				26979	27155	30473

## Sheet: Supplementary Figure 12 
Lung
Time (min)	IN 4 mg/kg LILA-001
0.1667	443.3	1800.56	4060.21	4729.09	1306.74
1	581.92	677.62	511.94	1487.68
2	1596.7		807.16		6566.73
3	556.53			251.65
4			980.32	495.75	1094.31
Plasma
Time (hr)	IP (2 mg/kg)
0.25	112.97		43.49	86.05
0.5	48.11	186.43	179.18	53.07	51.76
1	72.82		68.5	51.93
2	11.97	18.38		5.19	5.39
4	0.33	0.56	0.27	0.42	0.42
	IV (2 mg/kg)
0.0833	427.3	359.72	305.2	421.93	402.51
0.16667	185.16	206.7	171.19	91.22	163.41
0.333	86.24	55.85	71.68	67.58	66.91
0.5	32.47	23.31	29.02	23.6	23.44
1	7.25	7.3	6.85	9.04	9.58
2	1.69	1.82	1.64	2.1	2.03
	IN (4 mg/kg)
0.1667	1.44	4.76	6.22	11.22	2.75
1	4.28	1.95	2.63	6.76	1.3
2		1.49	5.07	2.11
3	7.95	0.73	2.52	11.61	1.14
4	1.58	2.92	5.05	2.28	4.42

## Sheet: Supplementary Figure 13
Subpanel b
Weight % change
Day	NT																								BLM							BLM+B6_BP_dslf
0	0	0	0	0	0	0	0	0	0	0	0	0	0	0	0	0	0	0	0	0	0	0	0	0	0	0	0	0	0	0	0	0	0	0	0	0
1	-0.707071	-1.25448	-1.57258	0.638298	0.653595	1.46796	-1.2337	1.75097	2.24843	2.74402	-0.0776096	0.575333	-1.01466	0.267074	-1.06274	-3.63571	-1.86809	0.470673	-0.712678	-0.177683	1.05034	0.782537	-2.10685	-1.77749	3.37892	0.310921	-1.25455	-2.36686	-2.14541	-0.193424	-5.1972	-1.23827	-1.1194	-2.60766	-3.01205	-5.52216
2	1.0101	1.8638	1.89516	1.66667	0.944081	0.322234	-0.845964	0.077821	2.32215	0.627205	-0.543267	0.503416	-0.0375799	1.03014	0.205691	-4.85961	-2.17308	1.44823	-2.55064	-1.13717	1.05034	-1.60626	-0.82769	0.0658328	1.56879	-0.427517	0	0	-2.86055	0.0386847	-4.12827	-3.56473	-1.82836	-0.869222	-1.95783	-9.5417
3	1.11111	-0.215054	0.403226	1.63121	-0.87146	-1.03831	-0.95171	-0.389105	2.58017	1.80321	-0.0776096	-2.37325	4.54716	2.93781	3.70243	-1.94384	-1.06748	1.55684	-3.26332	-1.13717	0.651938	-0.947282	0.150489	1.48124	1.16653	-1.6712	-1.4569	-0.887574	-3.4565	-1.2766	-4.38629	-1.31332	-1.1194	2.05452	-0.301205	-9.5417
4	0.942761	-0.9319	-1.37097	2.34043	0.87146	0.28643	0.458231	0.077821	-1.5481	-0.431203	-2.25068	-1.86983	-1.50319	-0.381534	0.445663	-4.03168	-2.40183	1.19479	-2.36309	-0.639659	1.05034	-1.35914	-0.865312	-0.987492	3.05712	-1.59347	0.0404694	-0.110947	-2.2646	-1.62476	-2.94877	-3.0394	-3.17164	2.13354	0.150602	-12.5845
5	-0.875421	0.860215	-1.89516	-0.141844	0.108932	-0.859291	-0.317237	-0.116732	0.663472	1.60721	-1.35817	-1.07875	-5.86246	-2.74704	-2.60542	-2.91577	-3.08807	1.48443	-1.38785	-0.959488	-0.0362188	-1.56507	-1.693	0.296248	-0.0402253	-5.40225	-4.20882	-1.0355	-4.76758	-0.425532	-6.67158	-1.68856	-1.86567	-11.1023	-0.225904	-15.5522
6	-1.64983	0.394265	-4.15323	-1.09929	-0.399419	-2.47046	-2.57314	-0.428016	1.47438	1.21521	0.388048	-1.65408	0.0375799	-0.610454	-3.15393	-2.30382	-2.05871	2.60681	0.150038	-0.817342	0.977907	-0.576606	1.31678	0.0329164	-3.86163	-9.05558	-2.06394	-1.96006	-7.78705	-3.2882	-7.07704	-0.750469	-8.20896	-5.17582	-1.28012	-15.5147
7	-1.6835	-0.716846	-3.62903	-1.41844	1.81554	-0.107411	-0.24674	0.583658	0.774051	1.33281	-0.814901	-0.21575	1.99173	0.534147	-1.8855	-3.95968	-2.6687	0.434468	-2.70068	-1.74129	-1.159	-2.14168	-0.677201	1.97498	-0.603379	-6.95686	-0.809389	-3.03254	-10.9654	-2.43714	-8.92001	-1.08818	-5.97015	-7.0723	0.338855	-13.2983
8	2.79461	2.68817	-0.16129	1.56028	0.580973	-0.930899	-0.458231	1.4786	0.81091	0.196002	-1.6298	-1.69004	2.81849	1.90767	-0.308536	-5.50756	-4.80366	0.0362056	-3.00075	-1.24378	0.86925	1.02965	0.526712	0.888743	-0.522928	-10.377	-3.11615	-3.03254	-10.3695	-3.2882	-9.91522	-5.06567	-5.97015	-10.0751	0.489458	-10.6311
9	2.45791	2.22222	-0.362903	0.390071	-0.108932	-0.143215	-0.634473	1.8677	-0.294877	-0.0784006	-0.853706	-2.8407	0.789177	0.953834	1.02845	-4.60763	-4.11742	1.23099	-2.43811	-1.24378	1.05034	0.700165	5.07901	2.50165	-6.27514	-13.3307	-6.11089	-2.66272	-10.0914	-3.2882	-10.4313	-4.69043	-4.10448	-8.02055	-1.05422	-9.05334
10	-0.673401	0	-1.6129	-1.41844	-1.77923	-0.644468	-0.95171	2.33463	0.552893	1.60721	0.194024	-2.48112	-2.40511	1.67875	0.239973	-3.49172	-3.08807	0.325851	-3.26332	-1.56361	-0.507063	-0.53542	4.21369	1.08624	-1.44811	-10.2215	-4.08741	-3.88314	-9.49543	-2.7853	-8.95687	-3.6773	-1.64179	-5.887	-0.828313	-9.429
11	3.367	1.79211	-1.6129	0.35461	-0.254176	0.429646	0.352485	2.68482	2.50645	2.07762	-0.465658	-1.61812	-1.42803	1.29721	0.205691	-3.95968	-3.73618	2.82404	-1.95049	-0.390903	0.651938	0.247117	4.43943	2.07373	-0.643604	-9.59969	-2.46864	-0.961538	-8.42273	-1.54739	-8.1091	-4.3152	-1.64179	-6.55867	-0.112952	-6.46131
12	1.3468	1.72043	-2.58065	0.70922	-1.81554	-0.214823	-1.19845	3.57977	0.516034	1.33281	-0.97012	-2.1575	0.0375799	3.28119	1.23414	-4.78762	-3.08807	0.362056	-3.41335	-1.27932	-1.08656	-0.329489	5.04138	3.85122	0.160901	-9.05558	-3.27803	-0.33284	-7.74732	-1.97292	-7.00332	-2.06379	-1.71642	-5.72896	-0.564759	-6.94966
13	0.3367	1.43369	-3.22581	0	-0.472041	3.36556	0.352485	2.02335	2.80133	1.48961	-0.582072	-1.58216	-0.638858	3.24304	0.411382	-5.61555	-3.27869	0.434468	-3.03826	-0.426439	-1.48497	0.823723	6.96012	6.31995	-1.64924	-5.79091	1.37596	2.07101	-7.23083	-0.386847	-6.30299	-4.61538	0.858209	-5.29435	-1.99548	-1.80316
14	-0.3367	2.40143	-1.69355	1.17021	-0.145243	1.50376	2.57314	5.64202	1.43752	0.470404	-2.87156	-2.40921	-0.601278	5.49409	1.37127	-4.31965	-3.24056	1.77408	-3.67592	-1.38593	-0.362188	0.782537	6.84725	6.35286	-0.563154	-7.92849	-2.06394	0.702663	-7.23083	-0.851064	-4.68116	-3.33959	2.5	-0.19755	-1.20482	-2.77986
15	0.707071	1.32616	-2.70161	1.13475	0.217865	4.01003	1.86817	1.94553	1.47438	1.92082	0	-1.83387	1.05224	6.40977	3.11964	-4.75162	-4.30804	1.2672	-1.42536	0.355366	1.81094	1.27677	5.68096	3.39039	1.89059	-5.98523	-1.29502	-0.517751	-6.67461	-0.309478	-8.36712	-1.53846	1.60448	-2.01501	-1.58133	-4.35763
18	1.6835	2.18638	-1.04839	-0.780142	1.16195	5.29896	3.80684	7.27626	0.294877	0.980008	-1.78502	-1.51025	2.74333	9.61465	3.32533	-5.18359	-3.69806	1.08617	-1.57539	0.10661	1.26766	0.906096	6.62152	3.58789	1.48833	-4.39176	1.69972	-0.924556	-6.63488	-0.464217	-6.3767	-3.37711	2.12687	-2.21256	-3.08735	-4.80841
21	1.3468	0.860215	-1.04839	-0.992908	-2.28758	5.83602	3.20761	5.75875	-1.25323	-0.352803	-2.83275	-3.05645	2.55543	11.0645	4.1481	-1.65587	-2.13496	-0.868936	-0.225056	0.604122	3.69431	1.81219	6.2453	5.76037	-1.52856	-3.18694	-1.90206	-1.44231	-7.11164	-3.21083	-7.66679	-2.10131	5.03731	-2.17305	-2.63554	-3.90684
subpanel e	Underlying Data
ashcroft	NT	BLM	BLM+B6_BP_dslf
	1.66667	7	0.666667
	1.66667	7.55556	0
	0.88889	2.33333	0
	0	0.5
	0.433333
	0
	0
subpanel f	Underlying Data
PV Loops
Pressure	NT Volume																	BLM volume							BLM+B6_BP_dslf Volume
2.71279	0.0059591	0.00709445	0.00652679	0.00746581	0.00496623	0.00390633	0.00434861	0.00495868	0.00707178	0.00830825	0.00647978	0.00609529	0.0072032	0.00731561	0.00616146	0.00683578	0.00396688	0.00703679	0.0057366	0.0100191	0.00719579	0.00701578	0.00564434	0.00821975	0.00475017	0.00691329	0.00855015	0.00651461	0.00764294
6.93871	0.207314	0.168836	0.167873	0.190569	0.181873	0.222693	0.174493	0.181854	0.184845	0.189453	0.156421	0.190827	0.16406	0.168232	0.132538	0.193554	0.218493	0.169477	0.152992	0.163875	0.187569	0.147897	0.1513	0.178711	0.20707	0.175227	0.195656	0.1692	0.178324
10.8428	0.43757	0.346606	0.34714	0.382773	0.376746	0.459546	0.361373	0.382051	0.383426	0.391085	0.318418	0.398623	0.342859	0.347281	0.279772	0.394861	0.440055	0.339773	0.304058	0.338201	0.374146	0.289826	0.308336	0.341055	0.436705	0.351854	0.403871	0.344577	0.361315
14.7447	0.606105	0.487994	0.488407	0.530044	0.518502	0.614504	0.51944	0.538765	0.533062	0.538639	0.45813	0.550429	0.502245	0.49562	0.409818	0.548738	0.601793	0.464414	0.417246	0.488522	0.498513	0.395735	0.438674	0.502136	0.634086	0.563027	0.550201	0.483013	0.500039
18.6228	0.687118	0.560732	0.557212	0.603317	0.587144	0.690344	0.600089	0.616021	0.604838	0.609867	0.528659	0.624585	0.585555	0.570329	0.479099	0.625097	0.684581	0.529804	0.482847	0.575282	0.562462	0.454737	0.510962	0.572222	0.741768	0.644987	0.624712	0.550594	0.575169
22.4623	0.742732	0.607537	0.605649	0.653827	0.634446	0.74326	0.655412	0.669897	0.653208	0.659408	0.572729	0.675058	0.638212	0.619583	0.524744	0.675623	0.742756	0.574297	0.528263	0.629917	0.607375	0.495654	0.558116	0.62063	0.805115	0.70317	0.677082	0.59633	0.624302
26.3174	0.789332	0.646055	0.644674	0.695293	0.67357	0.788051	0.715383	0.714289	0.693709	0.700734	0.608671	0.71681	0.680203	0.659421	0.56223	0.717352	0.79237	0.611341	0.567131	0.673378	0.645316	0.531553	0.596387	0.662173	0.85622	0.753158	0.720915	0.634036	0.664144
30.1714	0.832815	0.681997	0.679724	0.73528	0.7093	0.832225	0.761556	0.754249	0.732085	0.739722	0.640888	0.75644	0.719194	0.696793	0.600107	0.759872	0.840436	0.645748	0.609688	0.715942	0.680333	0.56952	0.631604	0.704084	0.904192	0.79995	0.764164	0.671269	0.702606
26.2409	0.810908	0.66023	0.65897	0.710848	0.685419	0.810552	0.74032	0.735511	0.709889	0.71929	0.618947	0.732512	0.697726	0.673932	0.582795	0.736732	0.811414	0.628211	0.596789	0.70042	0.6601	0.555634	0.612647	0.685544	0.877922	0.777167	0.746471	0.652207	0.682394
22.3158	0.779894	0.630258	0.631071	0.677837	0.655235	0.778566	0.708964	0.708561	0.679563	0.690988	0.591341	0.699162	0.668003	0.643687	0.553883	0.702388	0.772235	0.602751	0.574753	0.674847	0.633098	0.531339	0.584675	0.655459	0.840802	0.744229	0.720485	0.624736	0.652263
18.4171	0.741885	0.592568	0.596692	0.638583	0.617844	0.738102	0.669338	0.672862	0.642085	0.655501	0.557395	0.65782	0.630844	0.607021	0.517824	0.662022	0.725744	0.571125	0.544793	0.639296	0.599069	0.500326	0.549163	0.618091	0.793753	0.702465	0.685559	0.591841	0.61324
14.535	0.688699	0.53961	0.547417	0.584106	0.56706	0.685202	0.612439	0.620895	0.590582	0.605558	0.508684	0.602672	0.575455	0.554867	0.470987	0.60548	0.664043	0.524476	0.498405	0.587228	0.552323	0.455538	0.497275	0.56548	0.716245	0.64445	0.635895	0.543403	0.557163
10.6658	0.57532	0.436557	0.446945	0.478948	0.467859	0.580789	0.498061	0.512457	0.487631	0.504339	0.404663	0.496447	0.460968	0.451319	0.380209	0.495482	0.550111	0.435945	0.410196	0.470402	0.466288	0.37261	0.397585	0.470226	0.561523	0.538232	0.537756	0.443966	0.447045
6.76754	0.346316	0.248699	0.255856	0.277205	0.266913	0.352924	0.297439	0.30185	0.283955	0.298874	0.229602	0.284729	0.267164	0.262322	0.215854	0.290555	0.325693	0.266503	0.255734	0.288181	0.285671	0.225195	0.229971	0.283717	0.316561	0.322446	0.33651	0.257641	0.252813
2.85213	0.107685	0.0549214	0.0672673	0.0615317	0.0586684	0.0968332	0.0907057	0.0900195	0.0664491	0.0820909	0.0502772	0.0515508	0.0742449	0.0632727	0.0333821	0.0615634	0.0760872	0.0760721	0.0799552	0.0940438	0.0702068	0.0594156	0.0547182	0.0582889	0.0721784	0.0829304	0.103813	0.0648067	0.0469796
subpanel g	Underlying Data
Mean Intensity
NT	BLM	BLM+B6_BP_dslf
-514.84	-432.67	-505.91
-510.61	-452.82	-489.61
-492.1	-460.27	-463.23
-490.21	-449.66	-505.67
-511.53	-446.91	-431.7
-498.24	-492.75	-555.49
-497.6	-424.57
-501	-475.53
-480.99	-423.83
-488.33	-423.59
-489.89	-492.01
-486	-450.73
-530.51	-456.88
-519.28	-452.31
-490.76
-482.49
-474.01
-472.78
-502.81
-528.38
-486.33
-509
-478.12
-523.41
-487.56
-507.45
-496.58
-509.93
-505.23
Subpanel h
DTis/Tvol
NT	BLM	BLM+B6_BP_dslf
0.352326	0.766412	0.40623
0.349717	0.684005	0.474572
0.440678	0.626878	0.610905
0.452339	0.674047	0.409408
0.353942	0.666008	0.734493
0.41687	0.454735	0.256693
0.405415	0.845842
0.414139	0.523934
0.515819	0.770547
0.478781	0.803813
0.464889	0.457539
0.472878	0.646618
0.311541	0.640085
0.320235	0.641007
0.455031
0.489936
0.546788
0.542583
0.401703
0.311364
0.471257
0.363174
0.501118
0.314079
0.457628
0.366293
0.409088
0.368827
0.398662

[truncated: 5 more sheets: Supplementary Figure 14, Supplementary Figure 15, Supplementary Figure 16, Supplementary Figure 18e, Supplementary Figure 18h]
